# Supplementary material for: Identifying (un)controllable dynamical behavior in complex networks
Source: PLoS Comput Biol. 2018 Dec 10;14(12):e1006630. doi: 10.1371/journal.pcbi.1006630 (PMC6301693; doi:10.1371/journal.pcbi.1006630)
Supplement: S1 Source Code — (ZIP) [file pcbi.1006630.s002.zip]

Archive with 7 entries (6 files):
- S1_SourceCode/
- S1_SourceCode/MainTextEX1_AutoFind.py
- S1_SourceCode/ODEToDigraph.py
- S1_SourceCode/SPN_AutoFind.py
- S1_SourceCode/SupplementalExample1_Autofind.py
- S1_SourceCode/SupplementalExample2_Autofind.py
- S1_SourceCode/TCell_AutoFind.py
